# Supplementary material for: The Phenylacetic Acid Catabolic Pathway Regulates Antibiotic and Oxidative Stress Responses in Acinetobacter
Source: mBio. 2022 Apr 25;13(3):e01863-21. doi: 10.1128/mbio.01863-21 (PMC9239106; doi:10.1128/mbio.01863-21)
Supplement: TABLE S1 [file mbio.01863-21-st001.xlsx]

## Sheet: TS v. TS+PAA 
Supplementary Table 1. Differential proteomics of Ab17978 in TMP/SMX v. TMP/SMX and PAA
Gene no.	Protein Accession no.	Putative Functions	Fold Change difference between TMP/SMX vs. TMP/SMX + PAA	C: Student's T-test Significant DMSO_PAADMSO_vs_PAA	C: Student's T-test significant	C: Student's T-test Significant DMSO_STDMSO_vs_ST	C: Student's T-test significant_	C: Student's T-test Significant DMSO_ST_PAADMSO_vs_ST_PAA	C: Student's T-test significant__	C: Student's T-test Significant PAA_ST_PAAPAA_vs_ST_PAA	C: Student's T-test significant___	C: Student's T-test Significant ST_ST_PAAST_vs_ST_PAA	C: Student's T-test significant____	N: -Log Student's T-test p-value ST_ST_PAAST_vs_ST_PAA	N: Student's T-test q-value ST_ST_PAAST_vs_ST_PAA	N: Student's T-test Test statistic ST_ST_PAAST_vs_ST_PAA	T: Protein IDs	T: Majority protein IDs
ACX60_RS12740	WP_000834589.1	SDR family oxidoreductase	-7.37154	+	DMSO_PAA			+	DMSO_ST_PAA			+	T/S v. T/S + PAA	4.00783	0.0145986	-4.07482	lcl|NZ_CP012004.1_prot_WP_000834589.1_2511	lcl|NZ_CP012004.1_prot_WP_000834589.1_2511
ACX60_RS16500	WP_001072475.1	HlyD family secretion protein	-6.845	+	DMSO_PAA			+	DMSO_ST_PAA			+	T/S v. T/S + PAA	8.0823	1.72174e-05	-5.93793	lcl|NZ_CP012004.1_prot_WP_001072475.1_3247	lcl|NZ_CP012004.1_prot_WP_001072475.1_3247
ACX60_RS08860	WP_001278389.1	TetR/AcrR family transcriptional regulator	-6.53109											0.847025	0.421009	-1.34182	lcl|NZ_CP012004.1_prot_WP_001278389.1_1734	lcl|NZ_CP012004.1_prot_WP_001278389.1_1734
ACX60_RS06500	WP_000603315.1	Csu fimbrial usher CsuD	-6.46194			+	DMSO_ST					+	T/S v. T/S + PAA	3.61819	0.01928	-3.52581	lcl|NZ_CP012004.1_prot_WP_000603315.1_1259	lcl|NZ_CP012004.1_prot_WP_000603315.1_1259
ACX60_RS12745	WP_005135502.1	alpha/beta hydrolase	-6.28638	+	DMSO_PAA			+	DMSO_ST_PAA			+	T/S v. T/S + PAA	3.62627	0.0205015	-3.47813	lcl|NZ_CP012004.1_prot_WP_005135502.1_2512	lcl|NZ_CP012004.1_prot_WP_005135502.1_2512
ACX60_RS06490	WP_005134997.1	Csu fimbrial biogenesis protein CsuB	-5.7947	+	DMSO_PAA	+	DMSO_ST			+	PAA_ST_PAA	+	T/S v. T/S + PAA	3.1649	0.0323533	-3.0418	lcl|NZ_CP012004.1_prot_WP_005134997.1_1257	lcl|NZ_CP012004.1_prot_WP_005134997.1_1257
ACX60_RS06485	WP_170825894.1	spore coat protein U domain-containing protein	-5.39453	+	DMSO_PAA	+	DMSO_ST			+	PAA_ST_PAA	+	T/S v. T/S + PAA	3.38138	0.0247072	-3.05127	lcl|NZ_CP012004.1_prot_WP_170825894.1_1256	lcl|NZ_CP012004.1_prot_WP_170825894.1_1256
ACX60_RS11220	WP_000132045.1	hypothetical protein	-5.09956											1.41027	0.229207	-1.73663	lcl|NZ_CP012004.1_prot_WP_000132045.1_2209	lcl|NZ_CP012004.1_prot_WP_000132045.1_2209
ACX60_RS06505	WP_005135000.1	Csu fimbrial tip adhesin CsuE	-4.96937									+	T/S v. T/S + PAA	6.54812	0.000294528	-4.13974	lcl|NZ_CP012004.1_prot_WP_005135000.1_1260	lcl|NZ_CP012004.1_prot_WP_005135000.1_1260
ACX60_RS12735	WP_000483423.1	NAD(P)/FAD-dependent oxidoreductase	-4.45732	+	DMSO_PAA			+	DMSO_ST_PAA					1.30447	0.254261	-1.58213	lcl|NZ_CP012004.1_prot_WP_000483423.1_2510	lcl|NZ_CP012004.1_prot_WP_000483423.1_2510
ACX60_RS11680	WP_000869709.1	hypothetical protein	-4.28307									+	T/S v. T/S + PAA	4.0033	0.0137684	-2.91178	lcl|NZ_CP012004.1_prot_WP_000869709.1_2301	lcl|NZ_CP012004.1_prot_WP_000869709.1_2301
ACX60_RS13705	WP_000766454.1	GTP-binding protein	-4.24953			+	DMSO_ST							1.37452	0.2349	-1.60228	lcl|NZ_CP012004.1_prot_WP_000766454.1_2705	lcl|NZ_CP012004.1_prot_WP_000766454.1_2705
ACX60_RS06495	WP_005134999.1	Csu fimbrial biogenesis chaperone CsuC	-3.84698	+	DMSO_PAA	+	DMSO_ST			+	PAA_ST_PAA	+	T/S v. T/S + PAA	3.77704	0.0173861	-2.62746	lcl|NZ_CP012004.1_prot_WP_005134999.1_1258	lcl|NZ_CP012004.1_prot_WP_005134999.1_1258
ACX60_RS01930	WP_000054175.1	hypothetical protein	-3.71166											1.7823	0.162045	-1.7455	lcl|NZ_CP012004.1_prot_WP_000054175.1_373	lcl|NZ_CP012004.1_prot_WP_000054175.1_373
ACX60_RS06480	WP_000790104.1	Csu fimbrial major subunit CsuA/B	-3.57943	+	DMSO_PAA	+	DMSO_ST			+	PAA_ST_PAA	+	T/S v. T/S + PAA	3.82422	0.0164172	-2.51444	lcl|NZ_CP012004.1_prot_WP_000790104.1_1255	lcl|NZ_CP012004.1_prot_WP_000790104.1_1255
ACX60_RS08295	WP_000993014.1	3-deoxy-7-phosphoheptulonate synthase	-2.74477											0.922736	0.390298	-1.09249	lcl|NZ_CP012004.1_prot_WP_000993014.1_1623	lcl|NZ_CP012004.1_prot_WP_000993014.1_1623
ACX60_RS11270	WP_009501080.1	TetR/AcrR family transcriptional regulator	-2.48083			+	DMSO_ST							1.54851	0.199501	-1.33148	lcl|NZ_CP012004.1_prot_WP_009501080.1_2219	lcl|NZ_CP012004.1_prot_WP_009501080.1_2219
ACX60_RS04255	WP_000841361.1	transcription elongation factor GreB	-2.44908											0.663363	0.515121	-0.882249	lcl|NZ_CP012004.1_prot_WP_000841361.1_819	lcl|NZ_CP012004.1_prot_WP_000841361.1_819
ACX60_RS04565	WP_000362312.1	RNA polymerase sigma factor	-2.44778											0.885769	0.405254	-1.02159	lcl|NZ_CP012004.1_prot_WP_000362312.1_880	lcl|NZ_CP012004.1_prot_WP_000362312.1_880
ACX60_RS02645	WP_001287659.1	acyl-CoA thioesterase	-2.38089											0.877545	0.409932	-1.00519	lcl|NZ_CP012004.1_prot_WP_001287659.1_503	lcl|NZ_CP012004.1_prot_WP_001287659.1_503
ACX60_RS13590	WP_000140232.1	thiamine pyrophosphate-binding protein	-2.27634											0.950455	0.378649	-1.02388	lcl|NZ_CP012004.1_prot_WP_000140232.1_2682	lcl|NZ_CP012004.1_prot_WP_000140232.1_2682
ACX60_RS19520	WP_000086293.1	hypothetical protein	-2.25908											1.46416	0.213978	-1.23545	lcl|NZ_CP012004.1_prot_WP_000086293.1_1856	lcl|NZ_CP012004.1_prot_WP_000086293.1_1856
ACX60_RS02575	WP_000267335.1	metallophosphoesterase	-2.21305											1.74246	0.166609	-1.31192	lcl|NZ_CP012004.1_prot_WP_000267335.1_494	lcl|NZ_CP012004.1_prot_WP_000267335.1_494
ACX60_RS10410	WP_000889007.1	serine/threonine transporter SstT	-2.17702											0.515187	0.601758	-0.739726	lcl|NZ_CP012004.1_prot_WP_000889007.1_2045	lcl|NZ_CP012004.1_prot_WP_000889007.1_2045
ACX60_RS07960	WP_000140523.1	3-hydroxyacyl-ACP dehydratase FabZ	-2.16915											1.16588	0.299649	-1.097	lcl|NZ_CP012004.1_prot_WP_000140523.1_1556	lcl|NZ_CP012004.1_prot_WP_000140523.1_1556
ACX60_RS12245	WP_000703552.1	DUF2520 domain-containing protein	-2.05688											0.87512	0.411006	-0.941322	lcl|NZ_CP012004.1_prot_WP_000703552.1_2414	lcl|NZ_CP012004.1_prot_WP_000703552.1_2414
ACX60_RS14085	WP_000139297.1	hypothetical protein	-1.94451											1.00524	0.35945	-0.974095	lcl|NZ_CP012004.1_prot_WP_000139297.1_2781	lcl|NZ_CP012004.1_prot_WP_000139297.1_2781
ACX60_RS17175	WP_000859321.1	flavodoxin family protein	-1.91893					+	DMSO_ST_PAA					1.40529	0.228613	-1.10853	lcl|NZ_CP012004.1_prot_WP_000859321.1_3378	lcl|NZ_CP012004.1_prot_WP_000859321.1_3378
ACX60_RS05490	WP_000211448.1	hypothetical protein	-1.90324											1.03161	0.349265	-0.974184	lcl|NZ_CP012004.1_prot_WP_000211448.1_1063	lcl|NZ_CP012004.1_prot_WP_000211448.1_1063
ACX60_RS04315	WP_001058974.1	hypothetical protein	-1.89634											1.97275	0.13034	-1.2485	lcl|NZ_CP012004.1_prot_WP_001058974.1_830	lcl|NZ_CP012004.1_prot_WP_001058974.1_830
ACX60_RS09540	WP_001037927.1	YARHG domain-containing protein	-1.86417											0.471093	0.630818	-0.667982	lcl|NZ_CP012004.1_prot_WP_001037927.1_1870	lcl|NZ_CP012004.1_prot_WP_001037927.1_1870
ACX60_RS13725	WP_000179784.1	choline transporter	-1.80789											2.34044	0.0959843	-1.28142	lcl|NZ_CP012004.1_prot_WP_000179784.1_2709	lcl|NZ_CP012004.1_prot_WP_000179784.1_2709
ACX60_RS11915	WP_000144889.1	ferredoxin family protein	-1.754											0.544841	0.585897	-0.702961	lcl|NZ_CP012004.1_prot_WP_000144889.1_2349	lcl|NZ_CP012004.1_prot_WP_000144889.1_2349
ACX60_RS17430	WP_000483007.1	DoxX family protein	-1.74827											0.858269	0.414972	-0.863832	lcl|NZ_CP012004.1_prot_WP_000483007.1_3424	lcl|NZ_CP012004.1_prot_WP_000483007.1_3424
ACX60_RS08265	WP_000886879.1	hypothetical protein	-1.72937											1.12505	0.315864	-0.958681	lcl|NZ_CP012004.1_prot_WP_000886879.1_1617	lcl|NZ_CP012004.1_prot_WP_000886879.1_1617
ACX60_RS18155	WP_000592160.1	DsbC family protein	-1.67576											0.485417	0.618113	-0.651898	lcl|NZ_CP012004.1_prot_WP_000592160.1_3565	lcl|NZ_CP012004.1_prot_WP_000592160.1_3565
ACX60_RS06875	WP_001191625.1	sensor histidine kinase KdpD	-1.66616											0.383383	0.674587	-0.575068	lcl|NZ_CP012004.1_prot_WP_001191625.1_1334	lcl|NZ_CP012004.1_prot_WP_001191625.1_1334
ACX60_RS15445	WP_001191562.1	Bax inhibitor-1/YccA family protein	-1.66572											0.495658	0.611483	-0.657188	lcl|NZ_CP012004.1_prot_WP_001191562.1_3040	lcl|NZ_CP012004.1_prot_WP_001191562.1_3040
ACX60_RS09660	WP_025470165.1	HAD family hydrolase	-1.65252											1.08024	0.333966	-0.920215	lcl|NZ_CP012004.1_prot_WP_025470165.1_1894	lcl|NZ_CP012004.1_prot_WP_025470165.1_1894
ACX60_RS06065	WP_104159449.1	PLP-dependent aminotransferase family protein	-1.64512											0.896551	0.398899	-0.852939	lcl|NZ_CP012004.1_prot_WP_104159449.1_1176	lcl|NZ_CP012004.1_prot_WP_104159449.1_1176
ACX60_RS09650	WP_000939714.1	CobU - bifunctional adenosylcobinamide kinase/adenosylcobinamide-phosphate guanylyltransferase	-1.63095											1.71785	0.170298	-1.0777	lcl|NZ_CP012004.1_prot_WP_000939714.1_1892	lcl|NZ_CP012004.1_prot_WP_000939714.1_1892
ACX60_RS02840	WP_000910421.1	tyrosine-type recombinase/integrase	-1.6268											0.711404	0.486706	-0.769688	lcl|NZ_CP012004.1_prot_WP_000910421.1_544	lcl|NZ_CP012004.1_prot_WP_000910421.1_544
ACX60_RS06070	WP_000117587.1	PhzF family phenazine biosynthesis protein	-1.61785											0.607504	0.545983	-0.715487	lcl|NZ_CP012004.1_prot_WP_000117587.1_1177	lcl|NZ_CP012004.1_prot_WP_000117587.1_1177
ACX60_RS08145	WP_077163451.1	DUF2750 domain-containing protein	-1.61274											0.629432	0.534434	-0.726099	lcl|NZ_CP012004.1_prot_WP_077163451.1_1593	lcl|NZ_CP012004.1_prot_WP_077163451.1_1593
ACX60_RS09075	WP_001080411.1	hypothetical protein	-1.60893											1.60628	0.187352	-1.04435	lcl|NZ_CP012004.1_prot_WP_001080411.1_1777	lcl|NZ_CP012004.1_prot_WP_001080411.1_1777
ACX60_RS13840	WP_000128703.1	EmrA/EmrK family multidrug efflux transporter periplasmic adaptor subunit	-1.59498					+	DMSO_ST_PAA					2.81551	0.0505148	-1.23591	lcl|NZ_CP012004.1_prot_WP_000128703.1_2732	lcl|NZ_CP012004.1_prot_WP_000128703.1_2732
ACX60_RS08695	WP_000113714.1	TetR/AcrR family transcriptional regulator	-1.57739											0.583053	0.563237	-0.694324	lcl|NZ_CP012004.1_prot_WP_000113714.1_1703	lcl|NZ_CP012004.1_prot_WP_000113714.1_1703
ACX60_RS17290	WP_000757149.1	hypothetical protein	-1.55094											0.719945	0.484812	-0.756098	lcl|NZ_CP012004.1_prot_WP_000757149.1_3396	lcl|NZ_CP012004.1_prot_WP_000757149.1_3396
ACX60_RS03225	WP_000129263.1	patatin family protein	-1.52791											0.55673	0.578644	-0.670266	lcl|NZ_CP012004.1_prot_WP_000129263.1_620	lcl|NZ_CP012004.1_prot_WP_000129263.1_620
ACX60_RS01485	WP_000842465.1	cell division protein FtsL	-1.52188											0.82861	0.424745	-0.793521	lcl|NZ_CP012004.1_prot_WP_000842465.1_283	lcl|NZ_CP012004.1_prot_WP_000842465.1_283
ACX60_RS12750	WP_000154588.1	GMC family oxidoreductase	-1.50641	+	DMSO_PAA	+	DMSO_ST	+	DMSO_ST_PAA			+	T/S v. T/S + PAA	5.19878	0.00329182	-1.36603	lcl|NZ_CP012004.1_prot_WP_000154588.1_2513	lcl|NZ_CP012004.1_prot_WP_000154588.1_2513
ACX60_RS11495	WP_000932297.1	aldehyde dehydrogenase (NADP(+))	1.55382											0.935161	0.383505	0.841475	lcl|NZ_CP012004.1_prot_WP_000932297.1_2264	lcl|NZ_CP012004.1_prot_WP_000932297.1_2264
ACX60_RS08530	WP_000815905.1	SDR family oxidoreductase	1.56302											0.73014	0.476476	0.763499	lcl|NZ_CP012004.1_prot_WP_000815905.1_1670	lcl|NZ_CP012004.1_prot_WP_000815905.1_1670
ACX60_RS07840	WP_000105719.1	sulfurtransferase complex subunit TusD]	1.61912											0.744926	0.469184	0.783351	lcl|NZ_CP012004.1_prot_WP_000105719.1_1531	lcl|NZ_CP012004.1_prot_WP_000105719.1_1531
ACX60_RS00530	WP_000273191.1	phosphate regulon sensor histidine kinase PhoR]	1.6192											1.36776	0.235438	0.991932	lcl|NZ_CP012004.1_prot_WP_000273191.1_101	lcl|NZ_CP012004.1_prot_WP_000273191.1_101
ACX60_RS00335	WP_000141645.1	VOC family protein	1.6297											0.622853	0.538468	0.72604	lcl|NZ_CP012004.1_prot_WP_000141645.1_63	lcl|NZ_CP012004.1_prot_WP_000141645.1_63
ACX60_RS05010	WP_000795395.1	PaaI family thioesterase	1.63273											0.707081	0.487469	0.768965	lcl|NZ_CP012004.1_prot_WP_000795395.1_967	lcl|NZ_CP012004.1_prot_WP_000795395.1_967
ACX60_RS03020	WP_000721908.1	glycosyltransferase family 25 protein	1.64364											0.680167	0.504194	0.758286	lcl|NZ_CP012004.1_prot_WP_000721908.1_579	lcl|NZ_CP012004.1_prot_WP_000721908.1_579
ACX60_RS06385	WP_109104933.1	aspartate aminotransferase family protein	1.67115											0.661775	0.514661	0.754733	lcl|NZ_CP012004.1_prot_WP_109104933.1_1236	lcl|NZ_CP012004.1_prot_WP_109104933.1_1236
ACX60_RS16845	WP_049594864.1	tRNA glutamyl-Q(34) synthetase GluQRS	1.69183											0.845745	0.420458	0.844617	lcl|NZ_CP012004.1_prot_WP_049594864.1_3311	lcl|NZ_CP012004.1_prot_WP_049594864.1_3311
ACX60_RS08865	WP_005135215.1	aldehyde dehydrogenase (NADP(+))	1.73127											0.511987	0.601085	0.678105	lcl|NZ_CP012004.1_prot_WP_005135215.1_1735	lcl|NZ_CP012004.1_prot_WP_005135215.1_1735
ACX60_RS12130	WP_001020650.1	Cu(I)-responsive transcriptional regulator cueR	1.7822											1.08114	0.333917	0.959394	lcl|NZ_CP012004.1_prot_WP_001020650.1_2391	lcl|NZ_CP012004.1_prot_WP_001020650.1_2391
ACX60_RS05375	WP_104159566.1	high frequency lysogenization protein HflD	1.83805					+	DMSO_ST_PAA					1.35338	0.238946	1.06566	lcl|NZ_CP012004.1_prot_WP_104159566.1_1041	lcl|NZ_CP012004.1_prot_WP_104159566.1_1041
ACX60_RS16265	WP_000008979.1	cation:proton antiporter	1.84116											0.598613	0.55316	0.750649	lcl|NZ_CP012004.1_prot_WP_000008979.1_3202	lcl|NZ_CP012004.1_prot_WP_000008979.1_3202
ACX60_RS17630	WP_001063519.1	SDR family NAD(P)-dependent oxidoreductase	1.9238											0.733547	0.474504	0.842316	lcl|NZ_CP012004.1_prot_WP_001063519.1_3462	lcl|NZ_CP012004.1_prot_WP_001063519.1_3462
ACX60_RS13925	WP_000782976.1	bacteriohemerythrin	1.96221											0.585951	0.561237	0.76182	lcl|NZ_CP012004.1_prot_WP_000782976.1_2749	lcl|NZ_CP012004.1_prot_WP_000782976.1_2749
ACX60_RS11795	WP_001211804.1	5-oxoprolinase/urea amidolyase family protein	2.0221											1.03122	0.348949	1.00424	lcl|NZ_CP012004.1_prot_WP_001211804.1_2324	lcl|NZ_CP012004.1_prot_WP_001211804.1_2324
ACX60_RS06890	WP_000789247.1	DUF2799 domain-containing protein	2.02249											0.716432	0.484603	0.851068	lcl|NZ_CP012004.1_prot_WP_000789247.1_1337	lcl|NZ_CP012004.1_prot_WP_000789247.1_1337
ACX60_RS02795	WP_000561670.1	efflux RND transporter permease subunit	2.02933											0.69364	0.496862	0.839112	lcl|NZ_CP012004.1_prot_WP_000561670.1_534	lcl|NZ_CP012004.1_prot_WP_000561670.1_534
ACX60_RS02755	WP_000149041.1	heavy metal sensor histidine kinase	2.0834											1.12527	0.316339	1.05847	lcl|NZ_CP012004.1_prot_WP_000149041.1_526	lcl|NZ_CP012004.1_prot_WP_000149041.1_526
ACX60_RS01800	WP_000194458.1	class I SAM-dependent methyltransferase	2.09763											0.869463	0.413333	0.946937	lcl|NZ_CP012004.1_prot_WP_000194458.1_347	lcl|NZ_CP012004.1_prot_WP_000194458.1_347
ACX60_RS09555	WP_000183456.1	DUF937 domain-containing protein	2.15295											0.802887	0.438596	0.922785	lcl|NZ_CP012004.1_prot_WP_000183456.1_1873	lcl|NZ_CP012004.1_prot_WP_000183456.1_1873
ACX60_RS01215	WP_001181667.1	potassium transporter Kup	2.25541											0.997038	0.362499	1.04242	lcl|NZ_CP012004.1_prot_WP_001181667.1_234	lcl|NZ_CP012004.1_prot_WP_001181667.1_234
ACX60_RS05555	WP_001170044.1	hypothetical protein	2.87333											0.332738	0.712779	0.613741	lcl|NZ_CP012004.1_prot_WP_001170044.1_1077	lcl|NZ_CP012004.1_prot_WP_001170044.1_1077
ACX60_RS08280	WP_001260033.1	ATP-dependent Clp protease adapter ClpS	2.99895											1.48338	0.209737	1.43724	lcl|NZ_CP012004.1_prot_WP_001260033.1_1620	lcl|NZ_CP012004.1_prot_WP_001260033.1_1620
ACX60_RS05905	WP_000976525.1	OmpW family protein	3.22861											1.44592	0.219863	1.46887	lcl|NZ_CP012004.1_prot_WP_000976525.1_1144	lcl|NZ_CP012004.1_prot_WP_000976525.1_1144
ACX60_RS02860	WP_001175200.1	hypothetical protein	3.2622											0.593372	0.555772	0.908015	lcl|NZ_CP012004.1_prot_WP_001175200.1_548	lcl|NZ_CP012004.1_prot_WP_001175200.1_548
ACX60_RS16635	WP_000996195.1	DUF4442 domain-containing protein	3.28719									+	T/S v. T/S + PAA	3.5359	0.0216381	2.28523	lcl|NZ_CP012004.1_prot_WP_000996195.1_3274	lcl|NZ_CP012004.1_prot_WP_000996195.1_3274
ACX60_RS01425	WP_001200011.1	hypothetical protein	3.32249											1.37158	0.235236	1.44816	lcl|NZ_CP012004.1_prot_WP_001200011.1_275	lcl|NZ_CP012004.1_prot_WP_001200011.1_275
